# Supplementary material for: Conditionally unbiased and near unbiased estimation of the selected treatment mean for multistage drop-the-losers trials
Source: Biom J. 2013 Dec 18;56(2):332–49. doi: 10.1002/bimj.201200245 (PMC4034592; doi:10.1002/bimj.201200245)
Supplement: Supplementary file 1 [file bimj0056-0332-sd1.zip]

Archive with 10 entries (10 files):
- BootVar2.R
- data.sim1_full.R
- Fig4_Fig1Right_Table3.R
- Figure1Left.R
- Figure3.R
- Misc_programs.R
- README.R
- runSim5.R
- Table1_Table2.R
- UMVCUE_v5.R
