# Supplementary material for: Conditionally unbiased and near unbiased estimation of the selected treatment mean for multistage drop-the-losers trials
Source: Biom J. 2013 Dec 18;56(2):332–49. doi: 10.1002/bimj.201200245 (PMC4034592; doi:10.1002/bimj.201200245)
Supplement: Supplementary file 1 [file bimj0056-0332-sd1.zip › BootVar2.R]

Boot = function(Data = data,NN=1000,alpha=0.05){

XData = Data$XData ; YData = Data$YData ; WData  = Data$WData
xlp1  = Data$xlp1  ; y2    = Data$Y2    ; mle_22 = Data$mle_22
s1    = Data$s1    ; s2    = Data$s2    ; s3     = Data$s3
n     = Data$N

count   = 0
mutilde = NULL
mubreve = NULL

while(count<NN){

Xstar  = sample(XData,n[1],replace=TRUE)
Xstar  = mean(Xstar) 

if(Xstar >= xlp1){

Ystar = sample(YData,n[2],replace=TRUE)
Ystar = mean(Ystar)
MLE   = ((s2^2)*Xstar + (s2^2)*Ystar)/(s1^2 + s2^2)


if(MLE >= mle_22){

Wstar   = sample(WData,n[3],replace=TRUE)
Wstar   = mean(Wstar)
mutilde = c(mutilde,UMVCUEboot(xstar=Xstar,ystar=Ystar,wstar=Wstar)$mutilde)
mubreve = c(mubreve,UMVCUEboot(xstar=Xstar,ystar=Ystar,wstar=Wstar)$mubreve)
count   = length(mutilde)

}}}

lower    = floor(NN*alpha/2)
upper    = ceiling(NN*(1-alpha/2))
mutildeL = mutilde[rank(mutilde)==lower]
mutildeU = mutilde[rank(mutilde)==upper]
mubreveL = mubreve[rank(mubreve)==lower]
mubreveU = mubreve[rank(mubreve)==upper]


return(list(mutilde=mutilde,lower=mutildeL,upper=mutildeU,
            mubreve=mubreve,lowerb=mubreveL,upperb=mubreveU))
}
