# Supplementary material for: Conditionally unbiased and near unbiased estimation of the selected treatment mean for multistage drop-the-losers trials
Source: Biom J. 2013 Dec 18;56(2):332–49. doi: 10.1002/bimj.201200245 (PMC4034592; doi:10.1002/bimj.201200245)
Supplement: Supplementary file 1 [file bimj0056-0332-sd1.zip › data.sim1_full.R]

################################################
# generate 3-stage play the winner trial data  #
# select based on MLE at stage 2               #
# For nonparametric bootstrap                  #
################################################


dataSim1Full = function(k1=3,k2=2,MU=rep(0,3),n=N,S=sqrt(50)){


S1 = S/sqrt(n[1])
S2 = S/sqrt(n[2])
S3 = S/sqrt(n[3])

# stage 1 data

RES1 = matrix(nrow=n[1],ncol=k1)
for(ii in 1:k1){RES1[,ii] = rnorm(n[1],MU[ii],S)}

X      = NULL ; Y      = NULL
W      = NULL ; group  = NULL
group2 = NULL ; MLE_2  = NULL

D     = data.frame(RES1)
D2    = apply(D,2,mean)
Xdata = matrix(nrow=n[1],ncol=length(n))


for(p in 1:k1){group[p]   = which(rank(D2) == (k1+1)-p)
               X[p]       = D2[group[p]]
               Xdata[,p]  = D[,group[p]]}


Cx       = X[(k2+1)] ; X = X[1:k2] ; MU2 = MU[group[1:k2]]

# stage 2 data

RES2 = matrix(nrow=n[2],ncol=k2)
for(ii in 1:k2){RES2[,ii] = rnorm(n[2],MU2[ii],S)}

Ydata = data.frame(RES2)
Y     = apply(Ydata,2,mean)
MLE2  = ((S2^2)*X + (S1^2)*Y)/(S1^2 + S2^2)

for(p in 1:k2){group2[p]   = which(rank(MLE2) == (k2+1)-p)}

XData   = Xdata[,group2[1]]
YData   = Ydata[,group2[1]]
X       = X[group2]
Y       = Y[group2]
MLE2    = MLE2[group2]

mle_2 = MLE2[1] ; mle_22 = MLE2[2]
X1    = X[1]   ; Y1      = Y[1]
X2    = X[2]   ; Y2      = Y[2]

# stage 3 data

MU3   = MU2[group2[1]] ; WData  = rnorm(n[3],MU3,S)
W1    = mean(WData)
mle_3 = (X1/(S1^2) + Y1/(S2^2) + W1/(S3^2))/(1/(S1^2) + 1/(S2^2)+ 1/(S3^2)) 


return(list(X1=X1,Y1=Y1,W1=W1,X2=X2,Y2=Y2,mle_2=mle_2,mle_3=mle_3,
              xlp1=Cx,s1=S1,s2=S2,s3=S3,mu_1 = MU3,N=n,
            XData=XData,YData=YData,WData=WData,mle_22=mle_22))
}
