# Supplementary material for: Conditionally unbiased and near unbiased estimation of the selected treatment mean for multistage drop-the-losers trials
Source: Biom J. 2013 Dec 18;56(2):332–49. doi: 10.1002/bimj.201200245 (PMC4034592; doi:10.1002/bimj.201200245)
Supplement: Supplementary file 1 [file bimj0056-0332-sd1.zip › Fig4_Fig1Right_Table3.R]

#######################
# Code for Figure 4   #
# & Figure 1 (right)  #
# & Table 3           #
#######################

rm(list=ls(all=TRUE))

library(mvtnorm)

B          = matrix(nrow = 6,ncol=3)
M          = matrix(nrow = 6,ncol=3)
C          = matrix(nrow = 6,ncol=6)
ABOVE      = matrix(nrow = 6,ncol=3)
BELOW      = matrix(nrow = 6,ncol=3)


NUMBER = c(50,50,50)
TRTS   =  seq(3,8)

Sig = sqrt(1/3) # s.d of MLE

for(j in 1:6){

mu_1    = NULL
mutilde = NULL ; mubreve  = NULL
x1      = NULL ; M2       = NULL
M3      = NULL ; W1       = NULL

M2      = NULL ; M3      = NULL
W       = NULL ; N       = 50000
lb      = NULL ; ub      = NULL
lb2     = NULL ; ub2     = NULL
lb3     = NULL ; ub3     = NULL
lb4     = NULL ; ub4     = NULL


muMLE      = NULL
BIAS       = matrix(nrow=N,ncol=3)
MSE        = matrix(nrow=N,ncol=3)
for(i in 1:N){

data          = dataSim1Full(k1=TRTS[j],k2=2,MU=rep(0,TRTS[j]),n=rep(50,TRTS[j]))  
umvcue        = UMVCUE()
mutilde[i]    = umvcue$mutilde

res           = Boot(Data=data,NN=1000,alpha=0.05)
lb[i]         = res$lower
ub[i]         = res$upper
lb3[i]        = res$lowerb
ub3[i]        = res$upperb

mubreve[i]    = umvcue$mubreve
mu_1[i]       = data$mu_1 
M3[i]         = data$mle_3

lb4[i]   = M3[i] - 1.96*Sig
ub4[i]   = M3[i] + 1.96*Sig


BIAS[i,] = c(mubreve[i],mutilde[i],M3[i]) - mu_1[i]
MSE[i,]  = BIAS[i,]^2


}

B[j,] = apply(BIAS,2,mean)
M[j,] = apply(MSE,2,mean)

Cov      = data.frame(lb,ub,mu_1)
C[j,1]   = table(apply(Cov,1,rank)[3,])[2]/N
C[j,2]   = mean(abs(ub-lb))

ABOVE[j,1] = table(apply(Cov,1,rank)[3,])[1]/N
BELOW[j,1] = table(apply(Cov,1,rank)[3,])[3]/N


Cov      = data.frame(lb3,ub3,mu_1)
C[j,3]   = table(apply(Cov,1,rank)[3,])[2]/N
C[j,4]   = mean(abs(ub3-lb3))

ABOVE[j,2] = table(apply(Cov,1,rank)[3,])[1]/N
BELOW[j,2] = table(apply(Cov,1,rank)[3,])[3]/N


Cov      = data.frame(lb4,ub4,mu_1)
C[j,5]   = table(apply(Cov,1,rank)[3,])[2]/N
C[j,6]   = mean(abs(ub4-lb4))

ABOVE[j,3] = table(apply(Cov,1,rank)[3,])[1]/N
BELOW[j,3] = table(apply(Cov,1,rank)[3,])[3]/N

print(j)

}

# Table 3

AB = matrix(nrow = 6,ncol=6)
AB[,c(1,3,5)] = 100*signif(ABOVE,2)
AB[,c(2,4,6)] = 100*signif(BELOW,1)

AB 

signif(AB,2)

signif(B,3)
signif(M,3)
signif(C,3)

# Figure 4
   
plot(TRTS,B[,1],ylim=range(B,na.rm=T),pch=17,
     type="b",ylab="bias",xlab="K",lty=2,cex=1.5,cex.lab=1.4)
points(TRTS[],B[,2],pch=18,type="b",lty=2,cex=1.5)
points(TRTS[],B[,3],pch=19,type="b",lty=2,cex=1.5)

legend(4.5,0.06,"RB1",bty="n",cex=1.5)
legend(4.5,0.18,"RB2",bty="n",cex=1.5)
legend(4.5,0.6,"MLE",bty="n",cex=1.5)


plot(TRTS[],M[,1],ylim=range(M,1.05,na.rm=T),pch=17,cex=1.5,
     type="b",ylab="Mean squared error",xlab="K",lty=2,cex.lab=1.4)
points(TRTS[],M[,2],pch=18,type="b",lty=2,cex=1.5)
points(TRTS[],M[,3],pch=19,type="b",lty=2,cex=1.5)
lines(c(3,8),c(1,1),lty=2)

legend(4.5,0.85,"RB1",bty="n",cex=1.5)
legend(4.5,0.71,"RB2",bty="n",cex=1.5)
legend(4.5,0.56,"MLE",bty="n",cex=1.5)
legend(4.5,1.07,"Stage three Y13",bty="n",cex=1.5)


plot(TRTS[],C[,1],ylim=c(0.85,0.97),pch=18,cex=1.5,
     type="b",ylab="Coverage of 95% CI",xlab="K",lty=2,cex.lab=1.4)
points(TRTS[],C[,3],pch=17,type="b",lty=2,cex=1.5)
points(TRTS[],C[,5],pch=19,type="b",lty=2,cex=1.5)
lines(TRTS[],rep(0.95,6),lwd=3)

legend(4.5,0.968,"RB1",bty="n",cex=1.5)
legend(4.5,0.948,"RB2",bty="n",cex=1.5)
legend(4.5,0.92,"MLE",bty="n",cex=1.5)


plot(TRTS[],C[,2],ylim=c(2.2,4),pch=18,cex=1.5,
     type="b",ylab="95% CI width",xlab="K",lty=2,cex.lab=1.4)
points(TRTS[],C[,4],pch=17,type="b",lty=2,cex=1.5)
points(TRTS[],C[,6],pch=19,type="b",lty=2,cex=1.5)
lines(TRTS[],rep(0.95,6),lwd=3)
lines(c(3,8),c(3.92,3.92),lty=2)


legend(4.5,3.67,"RB1",bty="n",cex=1.5)
legend(4.5,3.18,"RB2",bty="n",cex=1.5)
legend(4.5,2.44,"MLE",bty="n",cex=1.5)
legend(4.5,4.09,"Stage three Y13",bty="n",cex=1.5)


# Figure 1 (right)


plot(TRTS[],C[,5],ylim=c(0.85,0.97),pch=18,cex=1.5,axes=F,xlim=c(3,9),
     type="b",ylab="Coverage of 95% CI",xlab="K",lty=2,cex.lab=1.4)
lines(TRTS[],rep(0.95,6),lwd=3)
legend(4.3,0.96,"nominal coverage",bty="n",cex=1.3)

axis(1,at=TRTS,las=1,cex.axis=1.2,line=-2)
axis(2,at=seq(0.87,0.95,by=0.02),las=1.5,line=-0.5,cex.axis=1.2)
axis(4,at=C[,5],round(B[,3],2),line=-4,las=0)
text(8.95,0.907,"Bias",srt=90,cex=1.3)
