# Supplementary material for: Conditionally unbiased and near unbiased estimation of the selected treatment mean for multistage drop-the-losers trials
Source: Biom J. 2013 Dec 18;56(2):332–49. doi: 10.1002/bimj.201200245 (PMC4034592; doi:10.1002/bimj.201200245)
Supplement: Supplementary file 1 [file bimj0056-0332-sd1.zip › Figure1Left.R]

############################
# Code for Figure 1 (left) #
############################

rm(list=ls(all=TRUE))

ProbSelsim = function(k1=3,k2=2,MU=rep(0,3),sims=100,n=N,S=sqrt(50)){

Best = MU[k1]
S1   = S/sqrt(n[1])
S2   = S/sqrt(n[2])
S3   = S/sqrt(n[3])
I    = NULL

RESULTS = matrix(nrow=n[1],ncol=k1)

for(i in 1:sims){

# stage 1 data

for(JJ in 1:k1){RESULTS[,JJ] = rnorm(n[1],MU[JJ],S)}

X      = NULL ; Y      = NULL
W      = NULL ; group  = NULL
group2 = NULL ; MLE_2  = NULL

D     = data.frame(RESULTS)
D2    = apply(D,2,mean)
Xdata = matrix(nrow=n[1],ncol=k1)


for(p in 1:k1){group[p]   = which(rank(D2) == (k1+1)-p)
               X[p]       = D2[group[p]]
               Xdata[,p]  = D[,group[p]]}


Cx       = X[(k2+1)] ; X = X[1:k2] ; MU2 = MU[group[1:k2]]

# stage 2 data

RESULTS2 = matrix(nrow=n[2],ncol=k2)
for(JJ in 1:k2){RESULTS2[,JJ] = rnorm(n[2],MU2[JJ],S)}

Y      = apply(RESULTS2,2,mean)
MLE2   = ((S2^2)*X + (S1^2)*Y)/(S1^2 + S2^2)
 
for(p in 1:k2){group2[p]   = which(rank(MLE2) == (k2+1)-p)}


MU3  = MU2[group2[1]]
I[i] = 0
if(MU3 == Best){I[i]=1}

}

p = mean(I)

return(p)

}


ProbSelsim2 = function(k1=3,MU=rep(0,3),sims=100,n=N,S=sqrt(100)){

Best = MU[k1]
S1   = S/sqrt(n[1])
I    = NULL

RESULTS = matrix(nrow=n[1],ncol=k1)

for(i in 1:sims){

# stage 1 data

for(JJ in 1:k1){RESULTS[,JJ] = rnorm(n[1],MU[JJ],S)}

X      = NULL ; Y      = NULL
W      = NULL ; group  = NULL
group2 = NULL ; MLE_2  = NULL

D     = data.frame(RESULTS)
D2    = apply(D,2,mean)
Xdata = matrix(nrow=n[1],ncol=k1)


for(p in 1:k1){group[p] = which(rank(D2) == (k1+1)-p)}


MU1    = MU[group[1]]
I[i]   = 0
if(MU1 == Best){I[i]=1}
}

p = mean(I)

return(p)

}


m2 = seq(0,1.95,length=15)

P3K3  = NULL ; P2K3  = NULL 
P3K6  = NULL ; P2K6  = NULL 
P3K5  = NULL ; P2K5  = NULL 

N3K3  = c(60,60,50)
N2K3  = 100
N3K6  = c(75,75,50)
N2K6  = 100

N3K5  = c(75,75,50)
N2K5  = 120

for(kk in 1:length(m2)){

mu_K3    = c(1,m2[kk],2)
mu_K6    = c(1,1,1,1,m2[kk],2)
mu_K5    = c(1,1,1,m2[kk],2)

P3K3[kk] = ProbSelsim(k1=3,k2=2,MU=mu_K3,sims=30000,n=N3K3,S=sqrt(50))
P2K3[kk] = ProbSelsim2(k1=3,MU=mu_K3,sims=30000,n=N2K3,S=sqrt(50))
P3K6[kk] = ProbSelsim(k1=6,k2=2,MU=mu_K6,sims=30000,n=N3K6,S=sqrt(50))
P2K6[kk] = ProbSelsim2(k1=6,MU=mu_K6,sims=30000,n=N2K6,S=sqrt(50))
P3K5[kk] = ProbSelsim(k1=5,k2=3,MU=mu_K5,sims=30000,n=N3K5,S=sqrt(50))
P2K5[kk] = ProbSelsim2(k1=5,MU=mu_K5,sims=30000,n=N2K5,S=sqrt(50))

print(kk)
}

plot(m2,P3K3,pch=19,type="l",ylab="Prob(Selecting best treatment)",
     xlab=expression(delta),cex.lab=1.3,lwd=3,ylim=range(P2K6,P3K3))
lines(m2,P2K3,pch=15,lty=2,lwd=3)

lines(m2,P3K5,lty=3,lwd=3)
lines(m2,P2K5,lty=4,lwd=3)
lines(m2,P3K6,lty=5,lwd=3)
lines(m2,P2K6,lty=6,lwd=3)

legend("bottomleft",c("3-stage 3-2-1 design",
                      "2-stage 3-1    design",
                      "3-stage 5-3-1 design",
                      "2-stage 5-1    design",
                      "3-stage 6-2-1 design",
                      "2-stage 6-1    design"),
lty=c(1,2,3,4,5,6),lwd=3,bty="n",cex=1.3,col=c("black","black","black","black","black","black"))
