# Supplementary material for: Conditionally unbiased and near unbiased estimation of the selected treatment mean for multistage drop-the-losers trials
Source: Biom J. 2013 Dec 18;56(2):332–49. doi: 10.1002/bimj.201200245 (PMC4034592; doi:10.1002/bimj.201200245)
Supplement: Supplementary file 1 [file bimj0056-0332-sd1.zip › Figure3.R]

#####################
# Code for Figure 3 #
#####################

rm(list=ls(all=TRUE))

library(mvtnorm)

mutilde = NULL ; mubreve  = NULL
x1      = NULL ; M2       = NULL
M3      = NULL ; W1       = NULL

M2      = NULL ; M3      = NULL
W       = NULL ; N       = 100000
lb      = NULL ; ub      = NULL
lb2     = NULL ; ub2     = NULL

muMLE = NULL
BIAS  = matrix(nrow=N,ncol=4)
MSE   = matrix(nrow=N,ncol=4)
mu_1  = NULL

NUMBER = c(100,50,25)
for(i in 1:N){
data          = dataSim1Full(k1=3,k2=2,MU=rep(0,3),n=NUMBER)  
umvcue        = UMVCUE()
mutilde[i]    = umvcue$mutilde
muMLE[i]      = CMLE()
mubreve[i]    = umvcue$mubreve
mu_1[i]       = data$mu_1 
M3[i]         = data$mle_3
W[i]          = data$W1
BIAS[i,]      = c(mubreve[i],mutilde[i],muMLE[i],M3[i]) - mu_1[i]
MSE[i,]       = BIAS[i,]^2

print(i)

}

round(apply(BIAS,2,mean),2)[c(4,2,1,3)]
round(apply(MSE,2,mean),2)[c(4,2,1,3)]

plot(density(M3),col="black",main="",
     xlab="Estimate",xlim=c(-4,4),lty=2,lwd=3)
lines(density(mutilde),lty=1,lwd=3)
lines(density(mubreve),lwd=3,lty=3)
lines(density(muMLE),lwd=3,lty=4)
lines(density(W),lwd=3,lty=5)

legend("topleft",c("MLE","RB1","RB2","BC-MLE","Stage three Y_13"),
       lty=c(2,1,3,4,5),lwd=2,bty="n",cex=1.3)
