# Supplementary material for: Conditionally unbiased and near unbiased estimation of the selected treatment mean for multistage drop-the-losers trials
Source: Biom J. 2013 Dec 18;56(2):332–49. doi: 10.1002/bimj.201200245 (PMC4034592; doi:10.1002/bimj.201200245)
Supplement: Supplementary file 1 [file bimj0056-0332-sd1.zip › Misc_programs.R]

#################################
# Miscellaneous Programs        #
# required to produce Figures   # 
# and Tables for paper          #
#################################


dataSim1Full = function(k1=3,k2=2,MU=rep(0,3),n=N,S=sqrt(50)){


S1 = S/sqrt(n[1])
S2 = S/sqrt(n[2])
S3 = S/sqrt(n[3])

# stage 1 data

RES1 = matrix(nrow=n[1],ncol=k1)
for(ii in 1:k1){RES1[,ii] = rnorm(n[1],MU[ii],S)}

X      = NULL ; Y      = NULL
W      = NULL ; group  = NULL
group2 = NULL ; MLE_2  = NULL

D     = data.frame(RES1)
D2    = apply(D,2,mean)
Xdata = matrix(nrow=n[1],ncol=length(n))


for(p in 1:k1){group[p]   = which(rank(D2) == (k1+1)-p)
               X[p]       = D2[group[p]]
               Xdata[,p]  = D[,group[p]]}


Cx       = X[(k2+1)] ; X = X[1:k2] ; MU2 = MU[group[1:k2]]

# stage 2 data

RES2 = matrix(nrow=n[2],ncol=k2)
for(ii in 1:k2){RES2[,ii] = rnorm(n[2],MU2[ii],S)}

Ydata = data.frame(RES2)
Y     = apply(Ydata,2,mean)
MLE2  = ((S2^2)*X + (S1^2)*Y)/(S1^2 + S2^2)

for(p in 1:k2){group2[p]   = which(rank(MLE2) == (k2+1)-p)}

XData   = Xdata[,group2[1]]
YData   = Ydata[,group2[1]]
X       = X[group2]
Y       = Y[group2]
MLE2    = MLE2[group2]

mle_2 = MLE2[1] ; mle_22 = MLE2[2]
X1    = X[1]   ; Y1      = Y[1]
X2    = X[2]   ; Y2      = Y[2]

# stage 3 data

MU3   = MU2[group2[1]] ; WData  = rnorm(n[3],MU3,S)
W1    = mean(WData)
mle_3 = (X1/(S1^2) + Y1/(S2^2) + W1/(S3^2))/(1/(S1^2) + 1/(S2^2)+ 1/(S3^2)) 


return(list(X1=X1,Y1=Y1,W1=W1,X2=X2,Y2=Y2,mle_2=mle_2,mle_3=mle_3,
              xlp1=Cx,s1=S1,s2=S2,s3=S3,mu_1 = MU3,N=n,
            XData=XData,YData=YData,WData=WData,mle_22=mle_22))
}


UMVCUE = function(){

# load data

s1 = data$s1  ;  s2 = data$s2 ; s3 = data$s3 
x1 = data$X1  ;  y1 = data$Y1 ; w  = data$W1
y2 = data$Y2  ;  x2 = data$X2

A     = s1*s2*s3
B     = sqrt(s1^2*s2^2 + s1^2*s3^2 + s2^2*s3^2)
z     = (w*s1*s2/s3) + (y1*s1*s3/s2) + (x1*s2*s3/s1)
x_lp1 = data$xlp1

# some conditions

C1      = s3*z/(s1*s2) - (s3^2/s1^2)*x2    - (s3^2/s2^2)*y2
C2      = s3*z/(s1*s2) - (s3^2/s1^2)*x_lp1 - (s3^2/s2^2)*y1
C_w_1   = min(C1,C2)
C_w_2   = C1


# Method 1

MLE3  = z*A/(B^2)
cw    = sqrt(s3^2 - (A^2)/(B^2))
int2  = (C_w_2 - MLE3)/cw

mubreve = MLE3 - cw*dnorm(int2)/pnorm(int2)

# Method 2

d       = (B^2)*(s2^2) - A^2
MUw     = (A/d)*(z*(s2^2) - A*y1)
SDw     = sqrt(s3^2 - (s2^2)*(A^2)/d )
int     = (C_w_1 - MUw)/SDw
mutilde = MUw - SDw*dnorm(int)/pnorm(int)


# Method 3 

I = pnorm(int)

middle = function(a){
xx = a[1]
wdist = function(ss){
f     = dnorm(ss,MUw,SDw)/I
}
l  = (integrate(wdist,-Inf,xx)$value - 0.5)^2
}

mu_med = optimise(middle,interval=c(-10,C_w_1))$min


return(list(mutilde=mutilde,mubreve=mubreve,mumed=mu_med))

}


Boot = function(Data = data,NN=1000,alpha=0.05){

XData = Data$XData ; YData = Data$YData ; WData  = Data$WData
xlp1  = Data$xlp1  ; y2    = Data$Y2    ; mle_22 = Data$mle_22
s1    = Data$s1    ; s2    = Data$s2    ; s3     = Data$s3
n     = Data$N

count   = 0
mutilde = NULL
mubreve = NULL

while(count<NN){

Xstar  = sample(XData,n[1],replace=TRUE)
Xstar  = mean(Xstar) 

if(Xstar >= xlp1){

Ystar = sample(YData,n[2],replace=TRUE)
Ystar = mean(Ystar)
MLE   = ((s2^2)*Xstar + (s2^2)*Ystar)/(s1^2 + s2^2)


if(MLE >= mle_22){

Wstar   = sample(WData,n[3],replace=TRUE)
Wstar   = mean(Wstar)
mutilde = c(mutilde,UMVCUEboot(xstar=Xstar,ystar=Ystar,wstar=Wstar)$mutilde)
mubreve = c(mubreve,UMVCUEboot(xstar=Xstar,ystar=Ystar,wstar=Wstar)$mubreve)
count   = length(mutilde)

}}}

lower    = floor(NN*alpha/2)
upper    = ceiling(NN*(1-alpha/2))
mutildeL = mutilde[rank(mutilde)==lower]
mutildeU = mutilde[rank(mutilde)==upper]
mubreveL = mubreve[rank(mubreve)==lower]
mubreveU = mubreve[rank(mubreve)==upper]


return(list(mutilde=mutilde,lower=mutildeL,upper=mutildeU,
            mubreve=mubreve,lowerb=mubreveL,upperb=mubreveU))
}


UMVCUEboot = function(xstar=Xstar,ystar=Ystar,wstar=Wstar){

# load data

s1 = data$s1  ;  s2 = data$s2 ; s3 = data$s3 
x1 = xstar    ;  y1 = ystar   ; w  = wstar
y2 = data$Y2  ;  x2 = data$X2

A     = s1*s2*s3
B     = sqrt(s1^2*s2^2 + s1^2*s3^2 + s2^2*s3^2)
z     = (w*s1*s2/s3) + (y1*s1*s3/s2) + (x1*s2*s3/s1)
x_lp1 = data$xlp1

# some conditions

C1      = s3*z/(s1*s2) - (s3^2/s1^2)*x2    - (s3^2/s2^2)*y2
C2      = s3*z/(s1*s2) - (s3^2/s1^2)*x_lp1 - (s3^2/s2^2)*y1
C_w_1   = min(C1,C2)
C_w_2   = C1


# Method 1

MLE3  = z*A/(B^2)
cw    = sqrt(s3^2 - (A^2)/(B^2))
int2  = (C_w_2 - MLE3)/cw

mubreve = MLE3 - cw*dnorm(int2)/pnorm(int2)

# Method 2

d       = (B^2)*(s2^2) - A^2
MUw     = (A/d)*(z*(s2^2) - A*y1)
SDw     = sqrt(s3^2 - (s2^2)*(A^2)/d )
int     = (C_w_1 - MUw)/SDw
mutilde = MUw - SDw*dnorm(int)/pnorm(int)

return(list(mutilde=mutilde,mubreve=mubreve))

}

library(mvtnorm)

CMLE = function(){

########################################
# maximise conditional log-likelihood  #
# to obtain estimate for \mu_{1}       #
########################################

s1    = data$s1    ;  s2  = data$s2 ; s3   = data$s3 
Z1    = data$mle_3 ; Z2   = data$mle_22
x_31  = data$xlp1  ; x_11 = data$X1 ; x_21 = data$X2
x_12  = data$Y1    ; x_22 = data$Y2

A     = s1*s2*s3   ; A2    = s1*s2
B     = sqrt(s1^2*s2^2 + s1^2*s3^2 + s2^2*s3^2)
B2    = sqrt(s1^2 + s2^2)
sZ1   = A/B
sZ2   = sqrt(A2^2)/B2

Sigma      = diag(c(2*s1^2,2*s1^2,2*sZ2^2))
Sigma[1,2] = s1^2   ; Sigma[2,1] = Sigma[1,2]
Sigma[3,1] = sZ2^2  ; Sigma[1,3] = Sigma[3,1] 
Sigma[3,2] = -sZ2^2 ; Sigma[2,3] = Sigma[3,2]

cond.lik = function(a){
mu1      = a[1] ; mu2 = a[2] ; mu3 = a[3]
l1       = (1/sZ1^2)*((Z1) - mu1)^2 +
           (1/sZ2^2)*((Z2) - mu2)^2 + 
           (1/s1^2)*(x_31 - mu3)^2
MU       = c(mu1-mu3,mu2-mu3,mu1-mu2)
p1       = pmvnorm(lower=c(0,0,0),upper=c(Inf,Inf,Inf),
                  mean=MU,sigma=Sigma)
l        = 0.5*l1 + log(p1)}


results = optim(p=c(0,0,0),cond.lik)$par[1]


return(results)

}


CMLE2 = function(){

########################################
# maximise conditional log-likelihood  #
# to obtain estimate for \mu_{1}       #
########################################

s1    = data$s1    ;  s2  = data$s2 ; s3   = data$s3 
Z1    = data$mle_3 ; Z2   = data$mle_22
x_31  = data$xlp1  ; x_11 = data$X1 ; x_21 = data$X2
x_12  = data$Y1    ; x_22 = data$Y2

A     = s1*s2*s3   ; A2    = s1*s2
B     = sqrt(s1^2*s2^2 + s1^2*s3^2 + s2^2*s3^2)
B2    = sqrt(s1^2 + s2^2)
sZ1   = A/B
sZ2   = sqrt(A2^2)/B2

Sigma      = diag(c(2*s1^2,2*s1^2,2*sZ2^2))
Sigma[1,2] = s1^2   ; Sigma[2,1] = Sigma[1,2]
Sigma[3,1] = sZ2^2  ; Sigma[1,3] = Sigma[3,1] 
Sigma[3,2] = -sZ2^2 ; Sigma[2,3] = Sigma[3,2]

cond.lik = function(a){
mu1      = a[1] ; mu2 = a[2] ; mu3 = a[3]
l1       = (1/sZ1^2)*((Z1) - mu1)^2 +
           (1/sZ2^2)*((Z2) - mu2)^2 + 
           (1/s1^2)*(x_31 - mu3)^2
MU       = c(mu1-mu3,mu2-mu3,mu1-mu2)
p1       = pmvnorm(lower=c(0,0,0),upper=c(Inf,Inf,Inf),
                  mean=MU,sigma=Sigma)
l        = 0.5*l1 + log(p1)}

results = optim(p=c(Z1,Z2,x_31),cond.lik)
Lf      = -results$value
mu1     = results$par[1] 
Chisq   = qchisq(0.95,1)
Low     = mu1-5
Hi      = mu1+5

cond.lik2 = function(b){
Mu1 = b[1]
cond.lik3 = function(a){

mu2      = a[1] ; mu3 = a[2] 
l1       = (1/sZ1^2)*((Z1) - Mu1)^2 +
           (1/sZ2^2)*((Z2) - mu2)^2 + 
           (1/s1^2)*(x_31 - mu3)^2
MU       = c(Mu1-mu3,mu2-mu3,Mu1-mu2)
p1       = pmvnorm(lower=c(0,0,0),upper=c(Inf,Inf,Inf),
                  mean=MU,sigma=Sigma)
l        = 0.5*l1 +log(p1)}


results = optim(p=c(M2,M3),cond.lik3)
M2      = results$par[1] ; M3 = results$par[2]
Lf0     = -results$value
l       = (2*(Lf -Lf0) - Chisq)^2

}

M2      = Z2 ; M3      = x_31
rL = optimize(interval=c(Low,mu1),cond.lik2)$minimum
M2      = Z2 ; M3      = x_31
rU = optimize(interval=c(mu1,Hi),cond.lik2)$minimum


return(list(mu1=mu1,rL=rL,rU=rU))

}
