# Supplementary material for: Conditionally unbiased and near unbiased estimation of the selected treatment mean for multistage drop-the-losers trials
Source: Biom J. 2013 Dec 18;56(2):332–49. doi: 10.1002/bimj.201200245 (PMC4034592; doi:10.1002/bimj.201200245)
Supplement: Supplementary file 1 [file bimj0056-0332-sd1.zip › README.R]

##########################################################################
# These files should enable you to                          
# reproduce the Figures and Tables contained in
# Bowden and Glimm (2013)
# "Conditionally unbiased and near unbiased estimation of the selected 
# treatment mean for multi-stage drop-the-losers trials"


# Table1_Table2.R produces Table's 1 and 2
# Figure1Left.R produces Figure 1 (left)
# Figure3.R produces Figure 3

# Fig4_Fig1Right_Table3.R produces
# Figure 4, Figure 1 (right) and Table 3

# Misc_programs.R contains several functions
# required for the above programs to work
# It must be `sourced' beforehand
