# Supplementary material for: Conditionally unbiased and near unbiased estimation of the selected treatment mean for multistage drop-the-losers trials
Source: Biom J. 2013 Dec 18;56(2):332–49. doi: 10.1002/bimj.201200245 (PMC4034592; doi:10.1002/bimj.201200245)
Supplement: Supplementary file 1 [file bimj0056-0332-sd1.zip › Table1_Table2.R]

###########################
# Code for Tables 1 and 2 #
###########################

rm(list=ls(all=TRUE))

library(mvtnorm)


MEANS     = matrix(nrow = 4,ncol=3)
MEANS[1,] = c(0,0,0)
MEANS[2,] = c(0,0.5,0.5)
MEANS[3,] = c(0,0.5,1)
MEANS[4,] = c(0,0.5,2)
B          = matrix(nrow = 4,ncol=4)
M          = matrix(nrow = 4,ncol=4)
C          = matrix(nrow = 4,ncol=8)

NUMBER = c(50,50,50)

Sig = sqrt(1/3) # s.d of MLE
for(j in 1:4){

mu_1    = NULL
mutilde = NULL ; mubreve  = NULL
x1      = NULL ; M2       = NULL
M3      = NULL ; W1       = NULL

M2      = NULL ; M3      = NULL
W       = NULL ; N       = 10000
lb      = NULL ; ub      = NULL
lb2     = NULL ; ub2     = NULL
lb3     = NULL ; ub3     = NULL
lb4     = NULL ; ub4     = NULL


muMLE      = NULL
BIAS       = matrix(nrow=N,ncol=4)
MSE        = matrix(nrow=N,ncol=4)
for(i in 1:N){

data          = dataSim1Full(k1=3,k2=2,MU=MEANS[j,],n=NUMBER)  
umvcue        = UMVCUE()
mutilde[i]    = umvcue$mutilde
muMLE[i]      = CMLE()

res           = Boot(Data=data,NN=1000,alpha=0.05)
lb[i]         = res$lower
ub[i]         = res$upper
Res           = CMLE2()
lb2[i]        = Res$rL
ub2[i]        = Res$rU
lb3[i]        = res$lowerb
ub3[i]        = res$upperb


mubreve[i]    = umvcue$mubreve
mu_1[i]       = data$mu_1 
M3[i]         = data$mle_3
W[i]          = data$W1

lb4[i]   = M3[i] - 1.96*Sig
ub4[i]   = M3[i] + 1.96*Sig


BIAS[i,] = c(mubreve[i],mutilde[i],muMLE[i],M3[i]) - mu_1[i]
MSE[i,]  = BIAS[i,]^2

}

B[j,] = apply(BIAS,2,mean)
M[j,] = apply(MSE,2,mean)

Cov      = data.frame(lb,ub,mu_1)
C[j,1]   = table(apply(Cov,1,rank)[3,])[2]/N
C[j,2]   = mean(abs(ub-lb))
Cov      = data.frame(lb2,ub2,mu_1)
C[j,3]   = table(apply(Cov,1,rank)[3,])[2]/N
C[j,4]   = mean(abs(ub2-lb2))

Cov      = data.frame(lb3,ub3,mu_1)
C[j,5]   = table(apply(Cov,1,rank)[3,])[2]/N
C[j,6]   = mean(abs(ub3-lb3))

Cov      = data.frame(lb4,ub4,mu_1)
C[j,7]   = table(apply(Cov,1,rank)[3,])[2]/N
C[j,8]   = mean(abs(ub4-lb4))


print(j)

}

signif(B,3)
signif(M,3)
signif(C,3)
