# Supplementary material for: Conditionally unbiased and near unbiased estimation of the selected treatment mean for multistage drop-the-losers trials
Source: Biom J. 2013 Dec 18;56(2):332–49. doi: 10.1002/bimj.201200245 (PMC4034592; doi:10.1002/bimj.201200245)
Supplement: Supplementary file 1 [file bimj0056-0332-sd1.zip › UMVCUE_v5.R]

UMVCUE = function(){

# load data

s1 = data$s1  ;  s2 = data$s2 ; s3 = data$s3 
x1 = data$X1  ;  y1 = data$Y1 ; w  = data$W1
y2 = data$Y2  ;  x2 = data$X2

A     = s1*s2*s3
B     = sqrt(s1^2*s2^2 + s1^2*s3^2 + s2^2*s3^2)
z     = (w*s1*s2/s3) + (y1*s1*s3/s2) + (x1*s2*s3/s1)
x_lp1 = data$xlp1

# some conditions

C1      = s3*z/(s1*s2) - (s3^2/s1^2)*x2    - (s3^2/s2^2)*y2
C2      = s3*z/(s1*s2) - (s3^2/s1^2)*x_lp1 - (s3^2/s2^2)*y1
C_w_1   = min(C1,C2)
C_w_2   = C1


# Method 1

MLE3  = z*A/(B^2)
cw    = sqrt(s3^2 - (A^2)/(B^2))
int2  = (C_w_2 - MLE3)/cw

mubreve = MLE3 - cw*dnorm(int2)/pnorm(int2)

# Method 2

d       = (B^2)*(s2^2) - A^2
MUw     = (A/d)*(z*(s2^2) - A*y1)
SDw     = sqrt(s3^2 - (s2^2)*(A^2)/d )
int     = (C_w_1 - MUw)/SDw
mutilde = MUw - SDw*dnorm(int)/pnorm(int)


# Method 3 

I = pnorm(int)

middle = function(a){
xx = a[1]
wdist = function(ss){
f     = dnorm(ss,MUw,SDw)/I
}
l  = (integrate(wdist,-Inf,xx)$value - 0.5)^2
}

mu_med = optimise(middle,interval=c(-10,C_w_1))$min


return(list(mutilde=mutilde,mubreve=mubreve,mumed=mu_med))

}
